# Supplementary material for: Exploring the Therapeutic Potential of Petiveria alliacea L. Phytochemicals: A Computational Study on Inhibiting SARS-CoV-2’s Main Protease (Mpro)
Source: Molecules. 2024 May 27;29(11):2524. doi: 10.3390/molecules29112524 (PMC11173994; doi:10.3390/molecules29112524)
Supplement: Supplementary file 1 [file molecules-29-02524-s001.zip]

Archive with 1 entries (1 files):
- molecules-2986372-supplementary.pdf
